# Supplementary material for: Exploring the Utility of Circulating Endothelial Cell-Derived Extracellular Vesicles as Markers of Health and Damage of Vasal Endothelium in Systemic Sclerosis Patients Treated with Iloprost
Source: Biomedicines. 2024 Jan 27;12(2):295. doi: 10.3390/biomedicines12020295 (PMC10886571; doi:10.3390/biomedicines12020295)
Supplement: Supplementary file 1 [file biomedicines-12-00295-s001.zip]

Archive with 1 entries (1 files):
- biomedicines-2835437-supplementary.pdf
